# Supplementary material for: Hederacolchiside A1 Suppresses Autophagy by Inhibiting Cathepsin C and Reduces the Growth of Colon Cancer
Source: Cancers (Basel). 2023 Feb 16;15(4):1272. doi: 10.3390/cancers15041272 (PMC9953978; doi:10.3390/cancers15041272)
Supplement: Supplementary file 1 [file cancers-15-01272-s001.zip]

Archive with 2 entries (2 files):
- cancers-2217895-file S1.pdf
- cancers-2217895-supplementary.pdf
